# Supplementary material for: Development and validation of a questionnaire for laboratory medicine knowledge and attitudes in clinical medical interns
Source: Front Med (Lausanne). 2025 Dec 16;12:1726666. doi: 10.3389/fmed.2025.1726666 (PMC12747941; doi:10.3389/fmed.2025.1726666)
Supplement: Supplementary Material 3 — Summary table of the coded results from 303 valid questionnaires, analyzed using SPSS 25.0 statistical software. [file Data_Sheet_3.xlsx]

## Sheet: ALL_CVR CVI
Expert Rating Metrics for Measuring Content Validity	Expert 1	Expert 2	Expert 3	Expert 4	Expert 5	Expert 6	Expert 7	Expert 8	Expert 9	Expert 10	CVI	CVR	Expert Comments
Q1 I believe my clinical laboratory medicine knowledge (e.g., report interpretation, correlation between test results and clinical diagnosis) meets the job requirements of my current institution.	x	x	x	x	x	x	x	x		x	0.9	0.8
Q2 I am fully aware of the clinical laboratory medicine knowledge required for my target position.	x	X	x	x	x	x	x	x	x	x	1	1
Q3 I can independently perform preliminary interpretation of common laboratory reports (e.g., Complete Blood Count (CBC), biochemistry, coagulation function).	x	X	x	x	x	x	x	x	x	x	1	1
Q4 I understand and can implement the critical value reporting system in clinical laboratory medicine.	x	x	x	x	x	x	x	x	x	x	1	1
Q5 I consider clinical laboratory medicine knowledge crucial for clinical decision-making.	x	x	x	x		x	x	x	x	x	0.9	0.8
Q6 Acquiring more laboratory medicine knowledge provides a competitive advantage in job-seeking.	x		x	x	x	x	x	x	x	x	0.9	0.8
Q7 I hope to gain more clinical laboratory medicine knowledge.	x	x	x	x	x	x	x	x	x	x	1	1
Q8 What types of clinical laboratory medicine knowledge do you most want to learn? (Multiple-choice options)	x	x	x	x	x	x	x	x	x	x	1	1
Q9 What are your primary motivations for learning clinical laboratory medicine? (Multiple-choice options)	x	x	x		x	x	x	x	x	x	0.9	0.8
Q10 How do you typically access clinical laboratory medicine knowledge? (Multiple-choice options)	x	x	x	x	x	x	x	x	x	x	1	1
Q11 What do you perceive as the main barriers to learning clinical laboratory medicine? (Multiple-choice options)	x	x	x	x		x	x	x	x	x	0.9	0.8
Q12 Do you think hospitals or medical schools should increase education on clinical laboratory medicine?	x	x	x	x	x	x	x	x	x	x	1	1
Q13 What suggestions do you have for improving clinical laboratory medicine training in hospitals or medical schools? (Open-ended; e.g., "Monthly online training," "Quarterly case discussions")	x	x	x	x	x	x	x	x	x	x	1	1
										Mean	0.962	0.923
Knowledge
Attitudes
Suggestions

## Sheet: KnowCVR
Expert Rating Metrics for Measuring Content Validity	Expert 1	Expert 2	Expert 3	Expert 4	Expert 5	Expert 6	Expert 7	Expert 8	Expert 9	Expert 10	CVI	CVR	Expert Comments
Q1 I believe my clinical laboratory medicine knowledge (e.g., report interpretation, correlation between test results and clinical diagnosis) meets the job requirements of my current institution.	x	x	x	x	x	x	x	x		x	0.9	0.8
Q2 I am fully aware of the clinical laboratory medicine knowledge required for my target position.	x	X	x	x	x	x	x	x	x	x	1	1
Q3 I can independently perform preliminary interpretation of common laboratory reports (e.g., Complete Blood Count (CBC), biochemistry, coagulation function).	x	X	x	x	x	x	x	x	x	x	1	1
Q4 I understand and can implement the critical value reporting system in clinical laboratory medicine.	x	x	x	x	x	x	x	x	x	x	1	1
										Mean	0.975	0.95
Knowledge

## Sheet: AttitudeCVR
Expert Rating Metrics for Measuring Content Validity	Expert 1	Expert 2	Expert 3	Expert 4	Expert 5	Expert 6	Expert 7	Expert 8	Expert 9	Expert 10	CVI	CVR	Expert Comments
Q5 I consider clinical laboratory medicine knowledge crucial for clinical decision-making.	x	x	x	x		x	x	x	x	x	0.9	0.8
Q6 Acquiring more laboratory medicine knowledge provides a competitive advantage in job-seeking.	x		x	x	x	x	x	x	x	x	0.9	0.8
Q7 I hope to gain more clinical laboratory medicine knowledge.	x	x	x	x	x	x	x	x	x	x	1	1
Q8 What types of clinical laboratory medicine knowledge do you most want to learn? (Multiple-choice options)	x	x	x	x	x	x	x	x	x	x	1	1
Q9 What are your primary motivations for learning clinical laboratory medicine? (Multiple-choice options)	x	x	x		x	x	x	x	x	x	0.9	0.8
Q10 How do you typically access clinical laboratory medicine knowledge? (Multiple-choice options)	x	x	x	x	x	x	x	x	x	x	1	1
Q11 What do you perceive as the main barriers to learning clinical laboratory medicine? (Multiple-choice options)	x	x	x	x		x	x	x	x	x	0.9	0.8
										Mean	0.943	0.886
Attitudes

## Sheet: SuggestionsCVR
Expert Rating Metrics for Measuring Content Validity	Expert 1	Expert 2	Expert 3	Expert 4	Expert 5	Expert 6	Expert 7	Expert 8	Expert 9	Expert 10	CVI	CVR	Expert Comments
Q12 Do you think hospitals or medical schools should increase education on clinical laboratory medicine?	x	x	x	x	x	x	x	x	x	x	1	1
Q13 What suggestions do you have for improving clinical laboratory medicine training in hospitals or medical schools? (Open-ended; e.g., "Monthly online training," "Quarterly case discussions")	x	x	x	x	x	x	x	x	x	x	1	1
										Mean	1	1
Suggestions
